# Supplementary material for: Diagnosis and insight into the unique lung microbiota of pediatric pulmonary tuberculosis patients by bronchoalveolar lavage using metagenomic next-generation sequencing
Source: Front Cell Infect Microbiol. 2024 Dec 19;14:1492881. doi: 10.3389/fcimb.2024.1492881 (PMC11693512; doi:10.3389/fcimb.2024.1492881)
Supplement: Supplementary file 2 [file Table1.xls]

## Sheet: species.TB_NTB
sample	group	species	per
NTB	group	Aquirufa antheringensis	0.49
NTB	group	Aquirufa lenticrescens	0.34
NTB	group	Aquitalea aquatilis	3.57
NTB	group	Duganella dendranthematis	1.29
NTB	group	Flavobacterium ammonificans	11.14
NTB	group	Flavobacterium ammoniigenes	1.88
NTB	group	Gordonia polyisoprenivorans	0.55
NTB	group	Haemophilus influenzae	6.82
NTB	group	Mycobacterium tuberculosis complex	0
NTB	group	Mycoplasmoides pneumoniae	9.7
NTB	group	Neisseria mucosa	0.21
NTB	group	Prevotella melaninogenica	1.83
NTB	group	Pseudomonas aeruginosa	1.68
NTB	group	Streptococcus pneumoniae	4.47
NTB	group	Streptococcus salivarius	1.06
NTB	group	other	54.93
PTB	group	Aquirufa antheringensis	3.75
PTB	group	Aquirufa lenticrescens	2.71
PTB	group	Aquitalea aquatilis	2.18
PTB	group	Duganella dendranthematis	0.8
PTB	group	Flavobacterium ammonificans	11.64
PTB	group	Flavobacterium ammoniigenes	5.3
PTB	group	Gordonia polyisoprenivorans	1.45
PTB	group	Haemophilus influenzae	0.21
PTB	group	Mycobacterium tuberculosis complex	3.4
PTB	group	Mycoplasmoides pneumoniae	0.03
PTB	group	Neisseria mucosa	1.62
PTB	group	Prevotella melaninogenica	4.49
PTB	group	Pseudomonas aeruginosa	3.73
PTB	group	Streptococcus pneumoniae	0.54
PTB	group	Streptococcus salivarius	0.56
PTB	group	other	57.59
