# Supplementary material for: Diagnosis and insight into the unique lung microbiota of pediatric pulmonary tuberculosis patients by bronchoalveolar lavage using metagenomic next-generation sequencing
Source: Front Cell Infect Microbiol. 2024 Dec 19;14:1492881. doi: 10.3389/fcimb.2024.1492881 (PMC11693512; doi:10.3389/fcimb.2024.1492881)
Supplement: Supplementary file 3 [file Table2.xlsx]

## Sheet: ALDEx2
Biomarker names	P-value of Wilcoxon rank test	median Centered Log-Ratio value for all samples in the feature	median Centered Log-Ratio value for the NTB group of samples	median Centered Log-Ratio value for the PTB group of samples	median difference in Centered Log-Ratio values between PTB and NTB groups	median of the largest difference in Centered Log-Ratio values within PTB and NTP groups	median effect size	effect.low	effect.high	proportion of effect size distribution that overlaps 0 (i.e. no effect)
Flavobacterium ammonificans	0.0357537	9.61324	8.91171	9.88638	1.8247	6.55292	0.260751	-2.48803	8.19471	0.33631
Flavobacterium ammoniigenes	0.00455575	7.4761	6.3884	7.86974	2.88261	6.37971	0.426761	-2.36619	7.31381	0.282738
Aquirufa antheringensis	0.00596678	5.69073	4.86958	6.66745	3.37277	6.1059	0.463183	-3.05392	8.27859	0.285714
Aquirufa lenticrescens	0.000968743	5.10306	3.19477	6.16155	4.33153	5.86382	0.623176	-1.96808	8.493	0.236607
Mycobacterium tuberculosis complex	2.85e-10	2.92817	-2.08925	4.546	7.14583	5.21987	1.32902	-0.250704	10.0337	0.0505205
Gordonia polyisoprenivorans	0.0160305	5.7155	5.14619	6.05945	2.56514	5.6881	0.418787	-2.57091	8.90367	0.300595
Candidatus Planktophila sulfonica	0.00257289	2.54177	1.30244	3.53806	3.22726	5.46034	0.536458	-2.25316	6.62438	0.267459
Sphingobium yanoikuyae	0.0319616	2.47544	1.55393	3.00577	2.20425	4.96078	0.375524	-2.37685	6.08246	0.337296
Aquitalea magnusonii	0.0129938	0.942593	3.61331	0.249282	-2.69882	5.08245	-0.449932	-5.93877	3.25526	0.293155

## Sheet: lefse
Biomarker names	Log10-Average Abundance	Enriched Groups	LDA Score	KW-P value
d_Bacteria.p_Bacteroidota.c_Cytophagia.o_Cytophagales.f_Cytophagaceae.g_Aquirufa.s_Aquirufa_antheringensis	4.66357	PTB	4.31159	0.00863025
d_Bacteria.p_Bacteroidota.c_Flavobacteriia.o_Flavobacteriales.f_Flavobacteriaceae.g_Flavobacterium.s_Flavobacterium_ammoniigenes	4.81137	PTB	4.30328	0.00981741
d_Bacteria.p_Actinomycetota.c_Actinomycetes.o_Mycobacteriales.f_Mycobacteriaceae.g_Mycobacterium.s_Mycobacterium_tuberculosis_complex	4.55526	PTB	4.27999	6.82884e-10
d_Bacteria.p_Bacteroidota.c_Cytophagia.o_Cytophagales.f_Cytophagaceae.g_Aquirufa.s_Aquirufa_lenticrescens	4.52198	PTB	4.16781	0.00363237
d_Bacteria.p_Pseudomonadota.c_Gammaproteobacteria.o_Moraxellales.f_Moraxellaceae.g_Moraxella.s_Moraxella_nonliquefaciens	3.56341	NTB	3.79679	0.0413835
d_Bacteria.p_Pseudomonadota.c_Gammaproteobacteria.o_Enterobacterales.f_Enterobacteriaceae.g_Enterobacter.s_Enterobacter_quasiroggenkampii	2.89548	NTB	3.76012	0.0413835
d_Bacteria.p_Actinomycetota.c_Actinomycetes.o_Mycobacteriales.f_Gordoniaceae.g_Gordonia.s_Gordonia_polyisoprenivorans	4.24912	PTB	3.73107	0.0273603
d_Bacteria.p_Pseudomonadota.c_Gammaproteobacteria.o_Moraxellales.f_Moraxellaceae.g_Moraxella.s_Moraxella_catarrhalis	4.05164	NTB	3.69239	0.000956935
d_Bacteria.p_Actinomycetota.c_Actinomycetes.o_Candidatus_Nanopelagicales.f_Candidatus_Nanopelagicaceae.g_Planktophila.s_Candidatus_Planktophila_sulfonica	3.84073	PTB	3.52745	0.00132069
d_Bacteria.p_Pseudomonadota.c_Gammaproteobacteria.o_Pseudomonadales.f_Pseudomonadaceae.g_Pseudomonas.s_Pseudomonas_putida	3.93321	NTB	3.41794	0.0463479
d_Bacteria.p_Pseudomonadota.c_Gammaproteobacteria.o_Aeromonadales.f_Aeromonadaceae.g_Aeromonas.s_Aeromonas_sp__FDAARGOS_1408	2.60492	NTB	3.28288	0.0413835
d_Bacteria.p_Pseudomonadota.c_Betaproteobacteria.o_Neisseriales.f_Chromobacteriaceae.g_Aquitalea.s_Aquitalea_magnusonii	3.45017	NTB	3.09834	0.0194309
d_Bacteria.p_Pseudomonadota.c_Betaproteobacteria.o_Burkholderiales.f_Oxalobacteraceae.g_Massilia.s_Massilia_sp__LPB0304	3.49201	NTB	3.09555	0.00966536
d_Bacteria.p_Pseudomonadota.c_Gammaproteobacteria.o_Xanthomonadales.f_Xanthomonadaceae.g_Stenotrophomonas.s_Stenotrophomonas_sp__ZAC14A_NAIMI4_1	3.24267	NTB	3.06965	0.00626726
d_Bacteria.p_Actinomycetota.c_Actinomycetes.o_Mycobacteriales.f_Nocardiaceae.g_Rhodococcus.s_Rhodococcus_opacus	3.37574	NTB	3.05432	0.0429991
d_Bacteria.p_Pseudomonadota.c_Gammaproteobacteria.o_Enterobacterales.f_Yersiniaceae.g_Rahnella.s_Rahnella_sikkimica	2.53178	PTB	3.04397	0.0175174
d_Bacteria.p_Pseudomonadota.c_Betaproteobacteria.o_Neisseriales.f_Chromobacteriaceae.g_Chromobacterium.s_Chromobacterium_sp__ATCC_53434	3.26106	NTB	3.03116	0.0174673
